# Supplementary material for: GSTD1 Mediates the Tolerance to Abamectin and Beta-Cypermethrin in the Fall Armyworm Spodoptera frugiperda
Source: Insects. 2025 Mar 12;16(3):299. doi: 10.3390/insects16030299 (PMC11943115; doi:10.3390/insects16030299)
Supplement: Supplementary file 1 [file insects-16-00299-s001.zip]

Archive with 1 entries (1 files):
- insects-3501633-supplementary.pdf
